# Supplementary material for: Comparison of Antioxidant and Antiproliferative Effects of Various Forms of Garlic and Ramsons
Source: Molecules. 2023 Sep 8;28(18):6512. doi: 10.3390/molecules28186512 (PMC10538172; doi:10.3390/molecules28186512)
Supplement: Supplementary file 1 [file molecules-28-06512-s001.zip]

Archive with 1 entries (1 files):
- molecules-2568539-supplementary.pdf
